# Supplementary material for: The Awaji criteria increases the diagnostic sensitivity of the revised El Escorial criteria for amyotrophic lateral sclerosis diagnosis in a Chinese population
Source: PLoS One. 2017 Mar 1;12(3):e0171522. doi: 10.1371/journal.pone.0171522 (PMC5332033; doi:10.1371/journal.pone.0171522)
Supplement: S1 File — The original relevant data are within the paper. (XLS) [file pone.0171522.s001.xls]

## Sheet: Sheet1
Gender	Age(year)	Age of onset(year)	Duration(mo)	Onset site	rEEC	AWAJI
male	59	56	41	lower extremities	2	2
remale	30	27	38	lower extremities	2	2
male	74	71	36	lower extremities	2	2
male	46	44	28	lower extremities	2	2
male	55	53	26	lower extremities	2	2
remale	63	62	14	lower extremities	2	2
male	43	42	12	lower extremities	2	2
remale	56	55	11	lower extremities	2	2
remale	58	57	10	lower extremities	2	2
remale	42	41	9	lower extremities	2	2
male	50	50	8	lower extremities	2	2
remale	57	57	7	lower extremities	2	2
remale	41	40	6	lower extremities	2	2
remale	62	61	5	lower extremities	2	2
male	59	57	48	upper extremities	2	2
male	70	66	46	upper extremities	2	2
male	56	52	36	upper extremities	2	2
remale	69	66	26	upper extremities	2	2
male	77	75	24	upper extremities	2	2
male	64	62	24	upper extremities	2	2
male	59	57	24	upper extremities	2	2
remale	56	54	24	upper extremities	2	2
male	55	53	24	upper extremities	2	2
male	51	50	21	upper extremities	2	2
remale	55	53	20	upper extremities	2	2
male	52	51	19	upper extremities	2	2
remale	62	61	16	upper extremities	2	2
male	48	47	16	upper extremities	2	2
male	74	73	13	upper extremities	2	2
male	73	72	13	upper extremities	2	2
male	44	43	12	upper extremities	2	2
male	40	39	12	upper extremities	2	2
remale	73	72	10	upper extremities	2	2
male	67	66	10	upper extremities	2	2
male	63	63	10	upper extremities	2	2
remale	44	43	10	upper extremities	2	2
male	44	43	10	upper extremities	2	2
male	40	39	10	upper extremities	2	2
male	51	50	8	upper extremities	2	2
remale	42	42	7	upper extremities	2	2
remale	74	74	6	upper extremities	2	2
male	45	45	4	upper extremities	2	2
male	45	45	3	upper extremities	2	2
male	71	71	10	bulbar	2	2
male	51	50	6	bulbar	2	2
male	60	59	18	bulbar	2	2
remale	50	48	18	bulbar	2	2
male	66	65	17	bulbar	2	2
male	59	58	10	bulbar	2	2
remale	56	55	8	bulbar	2	2
male	74	74	6	bulbar	2	2
remale	67	67	6	bulbar	2	2
remale	57	56	6	bulbar	2	2
remale	49	48	6	bulbar	2	2
remale	50	47	36	lower extremities	2	1
male	60	57	34	lower extremities	2	1
remale	70	67	32	lower extremities	2	1
male	60	58	30	lower extremities	2	1
remale	61	59	27	lower extremities	2	1
remale	69	67	24	lower extremities	2	1
male	61	59	24	lower extremities	2	1
remale	51	49	24	lower extremities	2	1
remale	56	55	21	lower extremities	2	1
male	50	49	18	lower extremities	2	1
remale	60	59	14	lower extremities	2	1
remale	47	46	13	lower extremities	2	1
remale	52	51	12	lower extremities	2	1
male	32	31	12	lower extremities	2	1
male	48	47	11	lower extremities	2	1
male	36	35	11	lower extremities	2	1
male	29	28	11	lower extremities	2	1
male	60	59	10	lower extremities	2	1
remale	43	42	10	lower extremities	2	1
male	65	65	9	lower extremities	2	1
remale	53	52	9	lower extremities	2	1
male	44	43	9	lower extremities	2	1
remale	64	63	7	lower extremities	2	1
male	31	30	7	lower extremities	2	1
remale	22	22	7	lower extremities	2	1
male	52	52	6	lower extremities	2	1
remale	57	56	5	lower extremities	2	1
remale	48	44	48	upper extremities	2	1
male	43	39	47	upper extremities	2	1
male	59	56	36	upper extremities	2	1
male	55	52	28	upper extremities	2	1
remale	43	40	28	upper extremities	2	1
male	65	63	24	upper extremities	2	1
male	65	63	24	upper extremities	2	1
remale	63	61	24	upper extremities	2	1
remale	58	56	24	upper extremities	2	1
remale	54	52	24	upper extremities	2	1
male	53	51	24	upper extremities	2	1
male	28	26	22	upper extremities	2	1
male	63	61	19	upper extremities	2	1
remale	52	50	19	upper extremities	2	1
male	56	55	18	upper extremities	2	1
remale	42	40	18	upper extremities	2	1
remale	61	60	17	upper extremities	2	1
remale	35	34	17	upper extremities	2	1
remale	53	51	16	upper extremities	2	1
male	62	60	15	upper extremities	2	1
male	48	46	15	upper extremities	2	1
male	36	34	15	upper extremities	2	1
remale	66	65	13	upper extremities	2	1
male	56	55	13	upper extremities	2	1
remale	66	65	12	upper extremities	2	1
male	63	62	12	upper extremities	2	1
male	48	47	12	upper extremities	2	1
male	47	46	12	upper extremities	2	1
remale	46	45	12	upper extremities	2	1
male	46	45	12	upper extremities	2	1
male	44	43	12	upper extremities	2	1
male	41	40	12	upper extremities	2	1
male	40	39	12	upper extremities	2	1
remale	54	53	11	upper extremities	2	1
male	64	63	10	upper extremities	2	1
remale	57	56	10	upper extremities	2	1
remale	47	47	10	upper extremities	2	1
male	41	40	10	upper extremities	2	1
male	39	38	10	upper extremities	2	1
male	39	38	10	upper extremities	2	1
male	36	35	10	upper extremities	2	1
male	25	24	10	upper extremities	2	1
remale	61	60	9	upper extremities	2	1
male	57	57	9	upper extremities	2	1
male	51	50	9	upper extremities	2	1
male	45	45	9	upper extremities	2	1
remale	41	40	9	upper extremities	2	1
male	57	56	8	upper extremities	2	1
remale	53	52	8	upper extremities	2	1
male	43	43	8	upper extremities	2	1
male	62	61	7	upper extremities	2	1
male	60	59	7	upper extremities	2	1
male	59	58	7	upper extremities	2	1
remale	51	51	7	upper extremities	2	1
male	33	33	7	upper extremities	2	1
remale	60	59	6	upper extremities	2	1
male	58	57	6	upper extremities	2	1
male	53	53	6	upper extremities	2	1
male	61	61	5	upper extremities	2	1
remale	32	29	38	bulbar	2	1
male	52	51	10	bulbar	2	1
male	46	46	7	bulbar	2	1
male	55	52	36	bulbar	2	1
remale	43	40	36	bulbar	2	1
male	71	68	32	bulbar	2	1
male	60	58	23	bulbar	2	1
male	64	63	18	bulbar	2	1
remale	62	61	12	bulbar	2	1
remale	45	44	12	bulbar	2	1
male	54	53	10	bulbar	2	1
male	56	56	9	bulbar	2	1
remale	46	45	8	bulbar	2	1
male	55	55	7	bulbar	2	1
remale	41	40	7	bulbar	2	1
male	48	47	6	bulbar	2	1
remale	43	43	6	bulbar	2	1
male	41	38	42	lower extremities	1	1
remale	53	50	36	lower extremities	1	1
male	45	42	35	lower extremities	1	1
male	57	55	27	lower extremities	1	1
remale	59	57	24	lower extremities	1	1
remale	58	56	19	lower extremities	1	1
remale	51	51	18	lower extremities	1	1
male	52	50	18	lower extremities	1	1
male	46	45	18	lower extremities	1	1
male	73	72	17	lower extremities	1	1
male	47	46	15	lower extremities	1	1
remale	43	42	13	lower extremities	1	1
male	75	74	12	lower extremities	1	1
male	67	66	12	lower extremities	1	1
male	61	60	12	lower extremities	1	1
male	46	45	12	lower extremities	1	1
remale	42	41	11	lower extremities	1	1
remale	65	64	10	lower extremities	1	1
male	60	59	10	lower extremities	1	1
male	64	63	9	lower extremities	1	1
male	52	51	9	lower extremities	1	1
remale	52	52	8	lower extremities	1	1
male	40	39	7	lower extremities	1	1
remale	51	51	5	lower extremities	1	1
male	49	49	5	lower extremities	1	1
male	46	46	3	lower extremities	1	1
male	62	58	48	upper extremities	1	1
remale	34	31	33	upper extremities	1	1
remale	35	33	29	upper extremities	1	1
male	34	32	29	upper extremities	1	1
remale	53	51	28	upper extremities	1	1
remale	64	62	24	upper extremities	1	1
remale	38	36	22	upper extremities	1	1
male	46	44	21	upper extremities	1	1
male	32	30	21	upper extremities	1	1
remale	44	43	19	upper extremities	1	1
male	58	57	18	upper extremities	1	1
remale	49	47	18	upper extremities	1	1
male	33	31	18	upper extremities	1	1
remale	20	28	18	upper extremities	1	1
male	70	69	17	upper extremities	1	1
male	56	64	17	upper extremities	1	1
male	59	57	16	upper extremities	1	1
male	67	66	15	upper extremities	1	1
male	64	63	13	upper extremities	1	1
remale	54	53	13	upper extremities	1	1
remale	52	51	13	upper extremities	1	1
remale	66	65	12	upper extremities	1	1
remale	65	64	12	upper extremities	1	1
remale	63	62	12	upper extremities	1	1
remale	58	57	12	upper extremities	1	1
remale	55	54	12	upper extremities	1	1
remale	47	46	12	upper extremities	1	1
remale	63	62	11	upper extremities	1	1
male	63	62	11	upper extremities	1	1
remale	62	61	11	upper extremities	1	1
male	56	55	11	upper extremities	1	1
male	73	72	10	upper extremities	1	1
male	63	62	10	upper extremities	1	1
remale	60	59	9	upper extremities	1	1
remale	59	58	9	upper extremities	1	1
male	57	56	9	upper extremities	1	1
remale	65	64	8	upper extremities	1	1
remale	73	73	7	upper extremities	1	1
male	69	68	7	upper extremities	1	1
remale	54	53	7	upper extremities	1	1
remale	36	36	7	upper extremities	1	1
male	77	77	6	upper extremities	1	1
male	59	58	6	upper extremities	1	1
remale	51	50	6	upper extremities	1	1
male	50	49	6	upper extremities	1	1
male	55	54	5	upper extremities	1	1
remale	32	31	23	bulbar	1	1
remale	65	63	17	bulbar	1	1
remale	69	68	11	bulbar	1	1
remale	51	50	5	bulbar	1	1
male	45	41	44	bulbar	1	1
remale	60	58	24	bulbar	1	1
male	51	49	24	bulbar	1	1
remale	69	57	23	bulbar	1	1
remale	52	51	17	bulbar	1	1
male	61	59	16	bulbar	1	1
male	62	60	15	bulbar	1	1
remale	44	43	13	bulbar	1	1
remale	64	63	12	bulbar	1	1
male	62	61	12	bulbar	1	1
remale	44	43	12	bulbar	1	1
male	47	46	11	bulbar	1	1
remale	46	45	10	bulbar	1	1
male	51	51	5	bulbar	1	1
AC and rEEC 1=positive ALS criteria diagnosis; 2=negative ALS criteria diagnosis
